# Supplementary material for: Investigating Beliefs in Anti-Vax Conspiracy Theories among Medical Students
Source: Vaccines (Basel). 2024 Mar 27;12(4):359. doi: 10.3390/vaccines12040359 (PMC11054095; doi:10.3390/vaccines12040359)
Supplement: Supplementary file 1 [file vaccines-12-00359-s001.zip]

Archive with 1 entries (1 files):
- vaccines-2897049-supplementary.pdf
